# Supplementary material for: Paternal Glufosinate Ammonium Exposure Leads to Memory Dysfunction in Offspring Mice
Source: Toxics. 2026 May 6;14(5):396. doi: 10.3390/toxics14050396 (PMC13211454; doi:10.3390/toxics14050396)
Supplement: Supplementary file 1 [file toxics-14-00396-s001.zip]

Archive with 1 entries (1 files):
- toxics-4232223-supplementary.pdf
